# Supplementary material for: NALDB: nucleic acid ligand database for small molecules targeting nucleic acid
Source: Database (Oxford). 2016 Feb 19;2016:baw002. doi: 10.1093/database/baw002 (PMC4761111; doi:10.1093/database/baw002)
Supplement: Supplementary Data [file supp_baw002_suppl_data.zip]

Archive with 3 entries (3 files):
- Supplementary File S1.doc
- Supplementary File S2.doc
- Supplementary File S3.doc
